# Supplementary material for: Analyzing the distribution patterns and dynamic niche of Magnolia grandiflora L. in the United States and China in response to climate change
Source: Front Plant Sci. 2024 Oct 22;15:1440610. doi: 10.3389/fpls.2024.1440610 (PMC11534871; doi:10.3389/fpls.2024.1440610)
Supplement: Supplementary file 1 [file Table1.xlsx]

## Sheet:  Supplemental Table Index
	Table	Table content
	S1	Environmental variables
	S2	3 Single species distribution modelling used to build ensemble models (EMs)
	S3	Environmental variables screened of M. grandiflora for the ensemble model (EMs)
	S4	Changes in the area of suitable habitats for M. grandiflora under three representative concentration pathway (SSPs) scenarios in the 2050S, 2070S
	S5	Summary of the field investigation and and verification sites of M. grandiflora

## Sheet: S1
Supplymentary Table S1 Environmental variables
Type	Variables	Time period	Description
Bioclimate variables	bio2	1970 - 2000	Mean Diurnal Range (°C)
	bio8		Mean Temperature of Wettest Quarter (°C)
	bio9		Mean Temperature of Driest Quarter (°C)
	bio13		Precipitation of Wettest Month (mm)
	bio14		Precipitation of Driest Month (mm)
	bio19		Precipitation of Coldest Quarter (mm)
Topography variables	elevation	2019	Elevation (m)
	slope		Slope
	aspect		Aspect (°)
Anthropogenic activities	hii	1995 - 2004	Human Influence Index
NDVI	max	2009 - 2019	Maximum normalized difference vegetation index
	min		Minimum normalized difference vegetation index
Potential Evapo-Transpiration	pet	2020	Potential Evapo-Transpiration
Soil texture	t-nitrogen		Nitrogen (g/kg)
	t-ocd		Organic carbon density (kg/dm³)
	t-phh2o		pH water (pH)
	t-sand		Sand (g/100g (%))
Solar radiation	srad 5	1970 - 2000	Solar radiation in May
	srad 7		Solar radiation in July
	srad 9		Solar radiation in September

## Sheet: S2
Supplymentary Table. S2 Three Single species distribution modelling used to build ensemble models (EMs)
Number	Model name	Model code	Algorithm	Description
1	Multivariate Adaptive Regression Splines	MARS	regression-based algorithm	Like GAM, multivariate adaptive regression splines (MARS) constitute a more flexible regression technique than GLM, as they also do not require any assumptions to be made about the underlying functional relationship between the species and the environmental variables. Instead of using a predefined shape, such as polynomial functions in GLMs, MARS fits piecewise functions that together can accommo…
2	Random Fores	RF	machine learning algorithms	A machine-learning method that ensembles predictions from 500 classification trees, fitted on randomly selected subsets of all training data. Individual trees are controlled to have at least five data points in their terminal nodes, but are otherwise allowed to grow as many nodes as possible.
3	Maximum Entropy	MaxEnt	maximum entropy algorithm	It is a machine-learning method that estimates the species distribution probability by assessing the maximum entropy distribution, so that the most spread-out, or closest to uniform.

## Sheet: S3
Supplymentary Table S3 Environmental variables screened of M. grandiflora for the ensemble model (EMs)
Type	Variables	Time period	Description	M. grandiflora
Bioclimate variables	bio2	1970 - 2000	Mean Diurnal Range (°C)	0.0048
	bio8		Mean Temperature of Wettest Quarter (°C)	0.0285
	bio9		Mean Temperature of Driest Quarter (°C)	0.0535
	bio13		Precipitation of Wettest Month (mm)	0.0929
	bio14		Precipitation of Driest Month (mm)	0.0203
	bio19		Precipitation of Coldest Quarter (mm)	0.0004
Topography variables	elevation	2019	Elevation (m)	0.0383
	slope		Slope	0.0014
	aspect		Aspect (°)	0.0202
Anthropogenic activities	hii	1995 - 2004	Human Influence Index	0.0988
NDVI	max	2009 - 2019	Maximum normalized difference vegetation index	0.0167
	min		Minimum normalized difference vegetation index	0.0027
Potential Evapo-Transpiration	pet	2020	Potential Evapo-Transpiration	0.0322
Soil texture	t-nitrogen		Nitrogen	0.0154
	t-ocd		Organic carbon density	0.0124
	t-phh2o		pH water	0.0089
	t-sand		Sand	0.0109
Solar radiation	srad5	1970 - 2000	Solar radiation in May	0.0122
	srad7		Solar radiation in July	0.1133
	srad9		Solar radiation in September	0.0284

## Sheet: S4
Supplymentary Table S4 Changes in the area of suitable habitats for M. grandiflora under three representative concentration pathway (SSPs) scenarios in the 2050S, 2070S, respectively (×104 km2)
Scenario	China			America
	Unchanged	Expansion	Loss	Unchanged	Expansion	Loss
SSP126-2050S	424.86	39.125	12.184	241.898	40.1875	11.2274
SSP126-2070S	429.46	39.1337	7.57986	239.788	49.9861	13.3368
SSP370-2050S	426.27	35.8785	10.776	239.158	31.9149	13.967
SSP370-2070S	427.46	59.691	9.58681	232.533	67.9792	20.592
SSP585-2050S	428.5	47.5017	8.53646	240.345	53.6372	12.7795
SSP585-2070S	427.2	88.566	9.84201	221.243	56.3837	31.8819

## Sheet: S5
Supplymentary Table S5 Summary of the field investigation and and verification sites of M. grandiflora
China			America
Code	Longitude	latitude	Code	Longitude	latitude
1	115.79	25.57	1	-90.08	29.95
2	114.42	30.54	2	-94.23	31.08
3	102.69	25.16	3	-82.09	27.86
4	117.58	29.55	4	-89.23	30.36
5	120.5	31.25	5	-86.89	30.79
6	119.2	32.13	6	-82.78	30.35
7	119.9	28.46	7	-80.8	28.53
8	111.6	26.43	8	-85.13	30.4
9	115.93	28.55	9	-81.07	31.97
10	104.92	28.58	10	-80.96	33.59
11	117.95	25.13	11	-79.15	33.52
12	106.4	29.8	12	-84.79	30.39
13	101.57	21.48	13	-81.5	27.67
14	102.25	26.67	14	-81.98	29.7
15	107.87	25.98	15	-81.45	33.11
16	113.07	28.25	16	-82.49	28.85
17	104.7	23.12	17	-81.32	32.02
18	117.13	36.18	18	-83.27	29.92
19	105.1	24.5	19	-84.13	32.21
20	110.67	30.2	20	-88.88	32.31
21	113.35	22.95	21	-89.36	31.34
22	120.47	36.1	22	-81.73	29.35
23	117.43	23.7	23	-86.55	30.57
24	119.13	26.15	24	-90.13	31.06
25	114.52	26.33	25	-82.54	27.27
26	116.37	39.92	26	-83.48	32.5
27	119.45	35.42	27	-85.11	31.89
28	110.2	25.23	28	-95.22	29.41
29	121.4	29.65	29	-87.78	32.35
30	112.87	27.23	30	-86.18	31.91
31	109.73	28.29	31	-88.79	30.4
32	119.44	30.35	32	-87.34	30.61
33	118.03	27.75	33	-79.07	33.51
34	115.4	31.79	34	-90.15	32.14
35	120.64	24.15	35	-81.41	31.11
36	110.33	20.02	36	-90.01	31.91
37	115.79	33.88	37	-94.17	30.25
38	106.7	26.56	38	-95.54	29.7
39	103.49	30.93	39	-88.86	30.82
40	116.39	39.96	40	-91.1	30.37
41	119.16	26.96	41	-85.11	31.25
42	107.91	34.14	42	-91.5	30.83
43	113.67	34.73	43	-84.33	31.08
44	108.37	30.83	44	-80.95	28.8
45	103.14	28.33	45	-83.23	30.78
46	109.19	34.76	46	-92.62	32.52
47	110.73	32.05	47	-81.95	26.66
48	117.6	24.48	48	-93.76	30.81
49	100.26	27.1	49	-76.34	35.43
50	120.88	32.02	50	-81.31	34.6
51	104.05	29.71	51	-92.35	30.42
52	106.04	38.61	52	-91.59	30.48
53	110.47	29.14	53	-83.21	33.97
54	115.55	35.27	54	-83.37	34.05
55	108.3	22.87	55	-93.24	34.73
56	112.89	32.52	56	-118.24	34.08
57	117.68	39.03	57	-78.01	38.02
58	114.36	36.07	58	-78.27	37.86
59	117.02	32.65	59	-77.66	37.58
60	121.95	37.44	60	-81.03	34
61	116.82	26.18	61	-76.4	40
62	112.45	33.5	62	-78.74	35.41
63	109.04	32.69	63	-82.82	34.68
64	111.31	24.53	64	-120.86	37.52
65	122.39	29.99	65	-89.53	34.37
66	113.27	25.96	66	-92.25	34.79
67	109.13	21.48	67	-74.92	40.16
68	124.56	41.89	68	-97.34	32.68
69	121.69	42.02	69	-83.93	35.96
70	119.67	32.83	70	-77.05	35.05
71	115.9	27.02	71	-97.11	31.54
72	106.13	33.59	72	-76.82	36.99
73	121.57	38.88	73	-75.6	39.81
74	112.26	30.32	74	-155.07	19.7
75	118.14	34.04	75	-93.94	32.26
76	115.68	30.76	76	-79.27	35.93
77	100.23	25.61	77	-76.01	37.27
78	118.4	31.29	78	-93.06	34.5
79	120.12	30.26	79	-84.38	33.83
80	113.13	29.14	80	-94.07	32.71
81	111.68	40.76	81	-85.75	32.96
82	104.7	31.68	82	-88.88	33.43
83	109.42	24.28	83	-101.86	33.58
84	112.92	24.71	84	-75.66	35.98
85	104.25	33.26	85	-91.12	34.37
86	113.79	23.75	86	-84.26	35.78
87	117.91	36.8	87	-81.1	34.09
			88	-81.72	38.36
			89	-81.04	35.17
			90	-119.7	34.42
			91	-77.88	36.26
			92	-78.7	35.79
			93	-97.4	35.45
			94	-84.27	37.9
			95	-118.15	34.11
			96	-81.5	35.17
			97	-78.06	39.06
			98	-117.21	34.13
			99	-111.96	41.22
			100	-95.52	31.93
			101	-90.9	33.4
			102	-76.82	36.59
			103	-121.85	39.73
			104	-96.35	30.61
			105	-80.31	35.85
			106	-84.57	39.18
			107	-121.75	38.53
			108	-77.01	38.98
			109	-73.95	40.69
			110	-91.17	30.45
			111	-95.39	29.72
			112	-90.07	29.96
			113	-88.04	30.69
			114	-81.66	30.34
			115	-81.09	32.07
			116	-79.94	32.79
			117	-77.89	34.21
			118	-75.07	39.36
			119	-73.18	41.21
			120	-73.38	40.76
			121	-75.59	39.58
			122	-76.16	36.92
			123	-84.51	39.1
			124	-89.4	43.07
			125	-85.74	38.26
			126	-90.26	38.61
